# Supplementary material for: A High-content screen identifies compounds promoting the neuronal differentiation and the midbrain dopamine neuron specification of human neural progenitor cells
Source: Sci Rep. 2015 Nov 6;5:16237. doi: 10.1038/srep16237 (PMC4635364; doi:10.1038/srep16237)
Supplement: Supplementary Table 2 [file srep16237-s3.xls]

## Sheet: average results
Supplementary Table 2 | Dopaminergic neuron patterning screening results
Library	Compound name	Score
Natural	8-(2-methylbut-2-enoyl)-11-(3-methylbut-2enoyl)-2-oxo-1(10),3-guaiadien-12,6-olide	0
Natural	1,8-dihydroxy-3-methylanthraquinone	0
Natural	1,2,3,4-tetrahydro-6-methoxy-1-oxo-beta-carboline	0
Natural	haematoxylin	0
Natural	ribalinine	0
Natural	patchouli alcohol	0
Natural	2,5-Bis-(3,4-dimethoxy-phenyl)-3,4-dimethyl-tetrahydro-furan	0
Natural	humulone	0
Natural	sophocarpine	0
Natural	elegantissine	0
Natural	cyclo(tryptophyltryptophyl)	0
Natural	2.5-o-methylene mannitol	0
Natural	4-methyl-5-phenyl-2-oxazolidinone	0
Natural	deltamine	0
Natural	verbenalin	0
Natural	songorine n-oxide	0
Natural	9,13-epoxy-3,15,16,18-labdanetetrol	0
Natural	perfamine	0
Natural	foliosidine acetonide	0
Natural	hippeastrine	0
Natural	t2 toxin	0
Natural	17-methylmorphinan-3-ol	0
Natural	1-(2-hydroxy-3-methyl)-butyl-hydrocotarnine	0
Natural	petiline	0
Natural	hetisine	0
Natural	1-(4-Methoxy-but-2-ynyl)-1,2,3,4,5,6-hexahydro-[2,3']bipyridinyl	0
Natural	convolicine	0
Natural	2-methoxy-phenylacryloyl-lupinine	0
Natural	1-isopropyl-1,2,3,4,-tetrahydro-beta-carboline-3-carboxylic acid	0
Natural	9,10-dimethoxy-6ah-benzo[4,5][1,3]oxazino[2,3-a]isoindole-5,11-dione	0
Natural	4-hydroxy-3-[3-(4-hydroxy-3-methoxy-phenyl)-acryloyl]-6-methyl-pyran-2-one	0
Natural	1-(4-hydroxy-3-hydroxymethyl-tetrahydro-furan-2-yl)-5-methyl-1h-pyrimidine-2,4-dione	0
Natural	3-methoxy-6-methyl-6,7-dihydro-5h-dibenzo[c,e]azepin-2-ol	0
Natural	2-methoxy-1-methyl-3-(1-methyl-2,5-dioxo-2,5-dihydro-1h-pyrrol-3-yl)-1h-benzo[f]indole-4,9-dione	0
Natural	stictic acid	0
Natural	1-(4-oxo-4h-chromen-3-yl)-2,3,4,9-tetrahydro-1h-beta-carboline-3-carboxylic acid	0
Natural	2,3-dimethoxy-15-methyl-6,7,9,11,12,15-hexahydro-16-oxa-8-aza-cyclopenta[a]phenanthren-17-one	0
Natural	3-(2,3-dihydro-benzo[1,4]dioxin-6-yl)-7-hydroxy-chromen-2-one	0
Natural	2,3-dihydro-1h-pyrrolo[2,1-c][1,4]benzodiazepine-5,11(10h,11ah)-dione	1
Natural	daphnoretin	0
Natural	2-(3-methyl-5-oxo-2,5-dihydro-furan-2-ylmethyl)-quinoline	0
Natural	ormosanine	0
Natural	4-pyridin-3-yl-4,5,6,7-tetrahydro-1h-imidazo[4,5-c]pyridine-6-carboxylic acid	0
Natural	liquiritin	0
Natural	hypophyllanthin	0
Natural	linkiol	0
Natural	cryptopine	0
Natural	anabasamine	0
Natural	haematein	0
Natural	aloperine	0
Natural	forskolin	0
Natural	euphorbiasteroid	0
Natural	4-benzylidene-2-(3,4,5-trimethoxy-phenyl)-4h-oxazol-5-one	0
Natural	10-dehydroxy-10-(n-epsilon-caprolactam-3-yl)-amino-demecolceine	0
Natural	1-(2-hydroxy-2-methyl-but-3-enyl)-2,5,5,8a-tetramethyl-decahydro-naphthalen-2-ol	0
Natural	codonopsine	0
Natural	4-hydroxy-11(13)-eudesmen-12-oic acid	0
Natural	reserpinine	0
Natural	haplamine	0
Natural	7,8-dihydroxy-3-(2-methyl-thiazol-4-yl)-chromen-4-one	0
Natural	capillarisin	0
Natural	taxilamine	0
Natural	10b-methyl-3,4,5,6,10b,11-hexahydro-2h-4b-aza-chrysene-1,12-dione	0
Natural	mahanimbine	0
Natural	6-benzoylheteratisine	0
Natural	vincanidine	0
Natural	aspidospermidine 3-carboxylic acid	0
Natural	6-[1-(6,6-dimethyl-3-oxo-bicyclo[3.1.0]hex-2-ylidene)-ethylamino]-chromen-2-one	0
Natural	hispanolone	0
Natural	2-[2-(4-methyl-2-oxo-2h-chromen-7-yloxy)-acetyl]-2,3,4,9-tetrahydro-1h-beta-carboline-3-carboxylic acid methyl ester	0
Natural	lobaric acid	0
Natural	3,6-dibromo-purpurogallin	0
Natural	tabersonine	0
Natural	angolensin (r)	0
Natural	6,7-dimethoxy-2,2-dimethyl-2h-1-benzopyran	0
Natural	bucharaine	0
Natural	(-)-n-benzoyl-2-hydroxy-2-phenylethylamine	0
Natural	taspine	0
Natural	pterocarpin methylether	0
Natural	1-(3-hydroxy-3-oxiranyl-butyl)-2,5,5,8a-tetramethyl-decahydro-naphthalen-2-ol	0
Natural	4-methoxy-benzoic acid 4-(4-methoxy-phenyl)-2-oxo-2h-chromen-7-yl ester	0
Natural	n-[2-(4-sec-butyl-phenoxy)-4,5-dihydroxy-6-hydroxymethyl-tetrahydro-pyran-3-yl]-acetamide	0
Natural	4n-butyl-ajmalinium	0
Natural	1-Phenyl-2-(3,4,5,6-tetrahydro-2H-[2,3']bipyridinyl-1-yl)-ethanone	0
Natural	2-(9-bromo-4-methoxy-6-methyl-5,6,7,8-tetrahydro-[1,3]dioxolo[4,5-g]isoquinolin-5-yl)-1-(3-methoxy-phenyl)-ethanone	0
Natural	7,8-dimethoxy-benzo[d][1,2]oxazin-1-one	0
Natural	4a-hydroxy-6,8-dimethyl-2,8-dihydro-4ah-pyrimido[5,4-e][1,2,4]triazine-5,7-dione	0
Natural	(5-hydroxy-benzofuran-3-yl)-(4-methoxy-phenyl)-methanone	0
Natural	allomatrine 1n-oxide	0
Natural	tryptanthrin	0
Natural	7'-Hydroxy-[3,4']bichromenyl-2,2'-dione	0
Natural	4,7,7-trimethyl-2,3-dioxo-bicyclo[2.2.1]heptane-1-carboxylic acid	0
Natural	3-(4-methoxy-benzylidene)-2,3,11,11a-tetrahydro-6h-pyrazino[1,2-b]isoquinoline-1,4-dione	0
Natural	(2-acetylamino-phenyl)-oxo-acetic acid	0
Natural	n-(2-(2,3,4,5-tetramethoxychalcon-2-yl)-ethyl)-acetamide	0
Natural	2-methyl-naphtho[1,2,3-de]quinolin-8-one	0
Natural	2-[1-(4-hydroxy-tetrahydro-thiophen-3-ylamino)-ethylidene]-6,6-dimethyl-bicyclo[3.1.0]hexan-3-one	0
Natural	4-hydroxy-3-(4-methoxy-6-methyl-5,6,7,8-tetrahydro-[1,3]dioxolo[4,5-g]isoquinolin-5-yl)-chromen-2-one	0
Natural	3-acetyl-3,8,8-trimethyl-2,7-dioxa-spiro[4.4]nonane-1,6-dione	0
Natural	5,9-dimethyl-3-(3-methoxyphenyl)-psolen-6-yl propionic acid	0
Natural	1-(1h-indol-3-yl)-6,7-dimethoxy-1,2,3,4-tetrahydro-isoquinoline	0
Natural	6,7-dimethoxy-1-phenyl-3,4-dihydro-isoquinoline	0
Natural	2-(2-methoxy-phenyl)-5-oxo-tetrahydro-furan-3-carboyl-lupinine	0
Natural	2-oxo-1,2-dihydro-quinoline-3,4-dicarboxylic acid	0
Natural	desmotroposantonin	0
Natural	3,5,7-tris-hydroxymethyl-2-methoxy-cyclohepta-2,4,6-trienone	0
Natural	4-(cytisin-12-amido)-benzoic acid	0
Natural	(2-oxo-2h-chromen-7-yloxy)-phenyl-acetic acid	0
Natural	3-(2-methyl-2h-chromen-3-yl)-acrylic acid	0
Natural	8-(3,4-dimethoxy-phenyl)-2,3,10,11-tetramethoxy-5,6,13a-tridehydro-berbinium	0
Natural	5,6-didehydro-26,28didemethyl-16,28-secosolanidan-3,16-diol	0
Natural	4-hydroxy-3-[(4-hydroxy-2-oxo-chromen-3-yl)-(2-hydroxyphenyl)methyl]chromen-2-one	0
Natural	1,2,3,4-tetrahydro-6,7-dimethoxy-1-methylisoquinolinyl-8,12dihydro-5,6-epoxy-2-hydroxyalantolactone	0
Natural	2-pyridin-3-yl-thiazolidine-4-carboxylic acid	0
Natural	1-(4-methoxy-6-methyl-5,6,7,8-tetrahydro-[1,3]dioxolo[4,5-g]isoquinolin-9-yl)-4-methyl-5-phenyl-penta-2,4-dien-1-one	0
Natural	n-[3-(3,4-dihydroxy-phenyl)-acryloyl]-2-hydroxy-benzamide	0
Natural	4-(4-methyl-pent-3-enyl)-cyclohex-4-ene-1,2-dicarboxylic acid	0
Natural	5-[2-(6-hydroxy-4,7-dimethoxy-benzofuran-5-yl)-2-oxo-ethyl]-4-methoxy-6,6-dimethyl-5,6,7,8-tetrahydro-[1,3]dioxolo[4,5-g]isoquinolin-6-ium	0
Natural	1,2,3,4-tetrahydro-1-phenyl-1,4-naphthalenedicarboxylic acid	0
Natural	benaxibine	0
Natural	1n,2-dimethyl-3-hydroxy-3-benzo-8,12-dihydro-4alpha,15-epoxyisoalantolactone	0
Natural	6-methyl-5,7a,13,13b-tetraaza-pentaphene-8,14-dione	0
Natural	sanguinarine	0
Natural	7-prenyl-theophylline	0
Natural	6-hydroxyimino-imperialine	0
Natural	2-hydroxy-3-prenylnaphthoquinone	0
Natural	n-methyl-metacryloyl-lupinine	0
Natural	3-methoxy-dictamnine-4-(2,3,4-trimethoxy)-benzoic acid	0
Natural	adriamycin	0
Natural	5-(3-furan-2-yl-acryloyl)-2,2-dimethyl-4,6-dioxo-cyclohexanecarboxylic acid methyl ester	1
Natural	3,4-dihydroxy-2-hydroxymethyl-3,4,4a,12a-tetrahydro-2h-1,5-dioxa-12-thia-naphthacene-6,11-dione	0
Natural	3-(4-methyl-thiazol-2-yl)-7-(3,4,5-trihydroxy-6-hydroxymethyl-tetrahydro-pyran-2-yloxy)-chromen-4-one	0
Natural	7-hydroxy-2-phenoxy-3-(2-carboxybenzyl)chromone	0
Natural	1,5-bis-(2,4-dimethoxy-phenyl)-penta-1,4-dien-3-one	0
Natural	6,7-dimethoxy-quinazoline-2,4-diol	0
Natural	abietic acid	0
Natural	2-hydroxy-4,8-dimethoxy-quinoline-3-carbaldehyde	0
Natural	3-(6,7-dimethoxy-isoquinolin-1-yl)-3-(3,4-dimethoxy-phenyl)-acrylic acid	0
Natural	3-(4-methoxy-phenyl)-isochromen-1-one	0
Natural	4-[1-hydroxy-2-(2-methoxy-4-propenyl-phenoxy)-propyl]-2-methoxy-phenol	0
Natural	4-benzyl-7-hydroxy-1-hydroxymethyl-3,5,6,7-tetrahydro-8h-pyrrolizinium	0
Natural	thebaine	0
Natural	podophyllotoxin	0
Natural	glycoperine	0
Natural	8,8-dimethyl-10h-pyrano[2,3-f]chromene-2,9-dione	0
Natural	n-methyl-norcotamine	0
Natural	17-epichlorohyssopifolin A	0
Natural	3,16,17-trihydroxy-17-acetyl-androstane	0
Natural	7-hydroxy-3-(2-methoxy-phenoxy)-chromen-4-one	0
Natural	imperatorin	0
Natural	n-hydroxy-4-methoxy-n-phenylbenzamide	0
Natural	5-benzyl-3,6-dioxo-2-piperazineacetic acid	0
Natural	2-(2-hydroxy-phenyl)-3h-quinazolin-4-one	0
Natural	6-demethoxy-isomaculosidine	0
Natural	artemisinin	0
Natural	peuarenarine	0
Natural	7-imino-2,3,3a,9b-tetrahydro-4h,7h-1,5-dioxa-6,9a-diaza-cyclopenta[a]naphthalene-2,3-diol	0
Natural	6-aminopenicillanic acid	0
Natural	17,21-dihydroxy-9,11-epoxy-pregn-4-ene-3,20-dione	0
Natural	daphnin	0
Natural	8-methylxanthine	0
Natural	macluraxanthone	0
Natural	andrographolide	0
Natural	cedrol	0
Natural	anthothecol	0
Natural	nordihydroguaiaretic acid	0
Natural	havanensin	0
Natural	8-phenylacetylhydroxyachilline	0
Natural	xanthurenic acid	0
Natural	honokiol	0
Natural	harmine	0
Natural	diosgenin	0
Natural	2,6-pyridinedicarboxylic acid	0
Natural	acteoside	0
Natural	1,4:3,6-dianhydromannitol	0
Natural	quinic acid	0
Natural	2,3-pyridinedicarboxylic acid	0
Natural	visnagin	0
Natural	karanjin	0
Natural	sumaresinolic acid	0
Natural	mangostine	0
Natural	nomilin	0
Natural	castanospermine	0
Natural	norambreinolide	0
Natural	naproxen	0
Natural	gibberellic acid	0
Natural	caffeic acid	0
Natural	usnic acid	0
Natural	2-hydroxy-1,4-naphthoquinone	0
Natural	6,7-dimethoxy-1-[2-(2,3,4-trimethoxy-phenyl)-vinyl]-3,4-dihydro-isoquinoline	0
Natural	guaiol	0
Natural	bilobalide	0
Natural	panaxatriol	0
Natural	sinomenine	0
Natural	citrinin	0
Natural	4-methoxy-6,6-dimethyl-5-ureido-5,7,8-trihydro-[1,3]dioxolo[4,5-g]isoquinolin-6-ium	0
Natural	(Z)-pregna-4,17(20)-diene-3,16-dione	0
Natural	vindoline	0
Natural	rutaecarpine	0
Natural	salidroside	0
Natural	galbulin	0
Natural	tanshinone IIA	0
Natural	daniellic acid	0
Natural	cafestol acetate	0
Natural	gomisin C	0
Natural	roemerine	0
Natural	2,4,4-trihydroxychalcone	0
Natural	fusidic acid	0
Natural	abscisic acid (cis,trans, +/-)	0
Natural	kinetin riboside	0
Natural	cephalotaxine	0
Natural	hordenine	0
Natural	dubinidine	0
Natural	spectinomycin	0
Natural	4-[2-(3,5-dimethyl-2-oxocyclohexyl)-2-hydroxyethyl]-2,6-piperidinedione	0
Natural	mitomycin C	0
Natural	10-hydroxycamptothecin	0
Natural	1,2,3,6-Tetrahydro-[2,3']bipyridinyl	0
Natural	11,12-dihydroxy-8,11,13-abietatrien-20-oic acid	0
Natural	brassinin	0
Natural	roseoflavin	0
Natural	demecolceine	0
Natural	silibinin	0
Natural	picrolonic acid	0
Natural	curcumin	0
Natural	euparin	0
Natural	lecanoric acid	0
Natural	piscidic acid	0
Natural	vulpinic acid	0
Natural	quassin	0
Natural	convallatoxin	0
Natural	beta-lapachone	0
Natural	n-methyl-2,4-dihydroxy-3-phenylquinoline	0
Natural	heliocurassavicine n-oxyde	0
Natural	valerenolic acid	0
Natural	brevicarine	0
Natural	conferone	0
Natural	8-(4-methoxy-2,3,6-trimethyl-phenyl)-6-methyl-octa-3,5-dien-2-one	0
Natural	atropine	0
Natural	belladonnine	0
Prestwick	Azaguanine-8	0
Prestwick	Allantoin	0
Prestwick	Acetazolamide	0
Prestwick	Metformin hydrochloride	0
Prestwick	Atracurium besylate	0
Prestwick	Isoflupredone acetate	0
Prestwick	Amiloride hydrochloride dihydrate	0
Prestwick	Amprolium hydrochloride	1
Prestwick	Hydrochlorothiazide	0
Prestwick	Sulfaguanidine	0
Prestwick	Meticrane	0
Prestwick	Benzonatate	0
Prestwick	Hydroflumethiazide	0
Prestwick	Sulfacetamide sodic hydrate	0
Prestwick	Heptaminol hydrochloride	0
Prestwick	Sulfathiazole	0
Prestwick	Levodopa	0
Prestwick	Idoxuridine	0
Prestwick	Captopril	0
Prestwick	Minoxidil	0
Prestwick	Sulfaphenazole	0
Prestwick	Panthenol (D)	0
Prestwick	Sulfadiazine	0
Prestwick	Norethynodrel	0
Prestwick	Thiamphenicol	0
Prestwick	Cimetidine	0
Prestwick	Doxylamine succinate	0
Prestwick	Ethambutol dihydrochloride	0
Prestwick	Antipyrine	0
Prestwick	Antipyrine, 4-hydroxy	0
Prestwick	Chloramphenicol	0
Prestwick	Epirizole	0
Prestwick	Diprophylline	0
Prestwick	Triamterene	0
Prestwick	Dapsone	0
Prestwick	Troleandomycin	0
Prestwick	Pyrimethamine	0
Prestwick	Hexamethonium dibromide dihydrate	0
Prestwick	Diflunisal	0
Prestwick	Niclosamide	0
Prestwick	Procaine hydrochloride	0
Prestwick	Moxisylyte hydrochoride	0
Prestwick	Betazole hydrochloride	0
Prestwick	Isoxicam	0
Prestwick	Naproxen	0
Prestwick	Naphazoline hydrochloride	0
Prestwick	Ticlopidine hydrochloride	0
Prestwick	Dicyclomine hydrochloride	0
Prestwick	Amyleine hydrochloride	0
Prestwick	Lidocaine hydrochloride	0
Prestwick	Trichlorfon	0
Prestwick	Carbamazepine	0
Prestwick	Triflupromazine hydrochloride	0
Prestwick	Mefenamic acid	0
Prestwick	Acetohexamide	0
Prestwick	Sulpiride	0
Prestwick	Benoxinate hydrochloride	0
Prestwick	Oxethazaine	0
Prestwick	Pheniramine maleate	0
Prestwick	Tolazoline hydrochloride	0
Prestwick	Morantel tartrate	0
Prestwick	Homatropine hydrobromide (R,S)	0
Prestwick	Nifedipine	0
Prestwick	Chlorpromazine hydrochloride	0
Prestwick	Diphenhydramine hydrochloride	0
Prestwick	Minaprine dihydrochloride	0
Prestwick	Miconazole	3
Prestwick	Isoxsuprine hydrochloride	0
Prestwick	Acebutolol hydrochloride	0
Prestwick	Tolnaftate	0
Prestwick	Todralazine hydrochloride	0
Prestwick	Imipramine hydrochloride	0
Prestwick	Sulindac	0
Prestwick	Amitryptiline hydrochloride	0
Prestwick	Adiphenine hydrochloride	0
Prestwick	Dibucaine	0
Prestwick	Prednisone	0
Prestwick	Thioridazine hydrochloride	0
Prestwick	Diphemanil methylsulfate	0
Prestwick	Trimethobenzamide hydrochloride	1
Prestwick	Metronidazole	0
Prestwick	Fulvestrant	0
Prestwick	Edrophonium chloride	0
Prestwick	Moroxidine hydrochloride	0
Prestwick	Baclofen (R,S)	0
Prestwick	Acyclovir	0
Prestwick	Diazoxide	0
Prestwick	Amidopyrine	0
Prestwick	Busulfan	0
Prestwick	Pindolol	0
Prestwick	Khellin	0
Prestwick	Zimelidine dihydrochloride monohydrate	0
Prestwick	Azacyclonol	0
Prestwick	Azathioprine	0
Prestwick	Lynestrenol	0
Prestwick	Guanabenz acetate	0
Prestwick	Disulfiram	0
Prestwick	Acetylsalicylsalicylic acid	0
Prestwick	Mianserine hydrochloride	0
Prestwick	Nocodazole	0
Prestwick	R(-) Apomorphine hydrochloride hemihydrate	0
Prestwick	Amoxapine	0
Prestwick	Cyproheptadine hydrochloride	0
Prestwick	Famotidine	0
Prestwick	Danazol	0
Prestwick	Nicorandil	0
Prestwick	Pioglitazone	0
Prestwick	Nomifensine maleate	0
Prestwick	Dizocilpine maleate	0
Prestwick	Oxandrolone	0
Prestwick	Naloxone hydrochloride	0
Prestwick	Metolazone	0
Prestwick	Ciprofloxacin hydrochloride monohydrate	0
Prestwick	Ampicillin trihydrate	0
Prestwick	Haloperidol	0
Prestwick	Naltrexone hydrochloride dihydrate	0
Prestwick	Chlorpheniramine maleate	0
Prestwick	Nalbuphine hydrochloride	0
Prestwick	Picotamide monohydrate	0
Prestwick	Triamcinolone	0
Prestwick	Bromocryptine mesylate	0
Prestwick	Amfepramone hydrochloride	0
Prestwick	Dehydrocholic acid	0
Prestwick	Tioconazole	0
Prestwick	Perphenazine	0
Prestwick	Mefloquine hydrochloride	0
Prestwick	Isoconazole	0
Prestwick	Spironolactone	0
Prestwick	Pirenzepine dihydrochloride	0
Prestwick	Dexamethasone acetate	0
Prestwick	Glipizide	0
Prestwick	Loxapine succinate	0
Prestwick	Hydroxyzine dihydrochloride	0
Prestwick	Diltiazem hydrochloride	0
Prestwick	Methotrexate	0
Prestwick	Astemizole	0
Prestwick	Clindamycin hydrochloride	0
Prestwick	Terfenadine	0
Prestwick	Cefotaxime sodium salt	2
Prestwick	Tetracycline hydrochloride	0
Prestwick	Verapamil hydrochloride	0
Prestwick	Dipyridamole	0
Prestwick	Chlorhexidine	0
Prestwick	Loperamide hydrochloride	0
Prestwick	Chlortetracycline hydrochloride	0
Prestwick	Tamoxifen citrate	0
Prestwick	Nicergoline	0
Prestwick	Canrenoic acid potassium salt	0
Prestwick	Thioproperazine dimesylate	0
Prestwick	Dihydroergotamine tartrate	0
Prestwick	Erythromycin	0
Prestwick	Chloroxine	0
Prestwick	Didanosine	0
Prestwick	Josamycin	0
Prestwick	Paclitaxel	0
Prestwick	Ivermectin	0
Prestwick	Gallamine triethiodide	0
Prestwick	Neomycin sulfate	0
Prestwick	Dihydrostreptomycin sulfate	0
Prestwick	Gentamicine sulfate	0
Prestwick	Isoniazid	0
Prestwick	Pentylenetetrazole	0
Prestwick	Chlorzoxazone	0
Prestwick	Ornidazole	0
Prestwick	Ethosuximide	0
Prestwick	Mafenide hydrochloride	0
Prestwick	Riluzole hydrochloride	0
Prestwick	Nitrofurantoin	0
Prestwick	Hydralazine hydrochloride	0
Prestwick	Phenelzine sulfate	1
Prestwick	Tranexamic acid	0
Prestwick	Etofylline	0
Prestwick	Tranylcypromine hydrochloride	0
Prestwick	Alverine citrate salt	0
Prestwick	Aceclofenac	0
Prestwick	Iproniazide phosphate	0
Prestwick	Sulfamethoxazole	0
Prestwick	Mephenesin	0
Prestwick	Phenformin hydrochloride	0
Prestwick	Flutamide	0
Prestwick	Ampyrone	0
Prestwick	Levamisole hydrochloride	0
Prestwick	Pargyline hydrochloride	0
Prestwick	Methocarbamol	0
Prestwick	Aztreonam	0
Prestwick	Cloxacillin sodium salt	0
Prestwick	Catharanthine	0
Prestwick	Pentolinium bitartrate	0
Prestwick	Aminopurine, 6-benzyl	0
Prestwick	Tolbutamide	0
Prestwick	Midodrine hydrochloride	0
Prestwick	Thalidomide	0
Prestwick	Oxolinic acid	0
Prestwick	Nimesulide	0
Prestwick	Asenapine maleate	0
Prestwick	Pentoxifylline	0
Prestwick	Metaraminol bitartrate	0
Prestwick	Salbutamol	0
Prestwick	Prilocaine hydrochloride	0
Prestwick	Camptothecine (S,+)	0
Prestwick	Ranitidine hydrochloride	0
Prestwick	Tiratricol, 3,3',5-triiodothyroacetic acid	0
Prestwick	Flufenamic acid	0
Prestwick	Flumequine	0
Prestwick	Tolfenamic acid	0
Prestwick	Meclofenamic acid sodium salt monohydrate	0
Prestwick	Tibolone	0
Prestwick	Trimethoprim	0
Prestwick	Metoclopramide monohydrochloride	0
Prestwick	Fenbendazole	0
Prestwick	Piroxicam	0
Prestwick	Pyrantel tartrate	0
Prestwick	Fenspiride hydrochloride	0
Prestwick	Gemfibrozil	0
Prestwick	Mefexamide hydrochloride	0
Prestwick	Tiapride hydrochloride	0
Prestwick	Mebendazole	0
Prestwick	Fenbufen	0
Prestwick	Ketoprofen	0
Prestwick	Indapamide	0
Prestwick	Norfloxacin	0
Prestwick	Antimycin A	0
Prestwick	Xylometazoline hydrochloride	0
Prestwick	Oxymetazoline hydrochloride	0
Prestwick	Nifenazone	0
Prestwick	Griseofulvin	0
Prestwick	Clemizole hydrochloride	0
Prestwick	Tropicamide	0
Prestwick	Nefopam hydrochloride	0
Prestwick	Phentolamine hydrochloride	0
Prestwick	Etodolac	0
Prestwick	Scopolamin-N-oxide hydrobromide	0
Prestwick	Hyoscyamine (L)	0
Prestwick	Chlorphensin carbamate	0
Prestwick	Fadrozole hydrochloride	0
Prestwick	Dilazep dihydrochloride	1
Prestwick	Ofloxacin	0
Prestwick	Lomefloxacin hydrochloride	0
Prestwick	Orphenadrine hydrochloride	0
Prestwick	Proglumide	0
Prestwick	Mexiletine hydrochloride	0
Prestwick	Flavoxate hydrochloride	0
Prestwick	Bufexamac	0
Prestwick	Glutethimide, para-amino	0
Prestwick	Dropropizine (R,S)	0
Prestwick	Pinacidil	0
Prestwick	Albendazole	0
Prestwick	Clonidine hydrochloride	0
Prestwick	Bupropion hydrochloride	0
Prestwick	Alprenolol hydrochloride	0
Prestwick	Chlorothiazide	0
Prestwick	Diphenidol hydrochloride	0
Prestwick	Norethindrone	0
Prestwick	Nortriptyline hydrochloride	0
Prestwick	Niflumic acid	0
Prestwick	Isotretinoin	0
Prestwick	Retinoic acid	0
Prestwick	Antazoline hydrochloride	0
Prestwick	Ethacrynic acid	0
Prestwick	Praziquantel	0
Prestwick	Ethisterone	0
Prestwick	Triprolidine hydrochloride	0
Prestwick	Doxepin hydrochloride	0
Prestwick	Dyclonine hydrochloride	1
Prestwick	Dimenhydrinate	0
Prestwick	Disopyramide	0
Prestwick	Clotrimazole	1
Prestwick	Vinpocetine	0
Prestwick	Clomipramine hydrochloride	0
Prestwick	Fendiline hydrochloride	0
Prestwick	Vincamine	0
Prestwick	Indomethacin	0
Prestwick	Cortisone	0
Prestwick	Prednisolone	0
Prestwick	Fenofibrate	0
Prestwick	Bumetanide	0
Prestwick	Labetalol hydrochloride	0
Prestwick	Cinnarizine	0
Prestwick	Methylprednisolone, 6-alpha	0
Prestwick	Quinidine hydrochloride monohydrate	0
Prestwick	Fludrocortisone acetate	0
Prestwick	Fenoterol hydrobromide	0
Prestwick	Homochlorcyclizine dihydrochloride	0
Prestwick	Diethylcarbamazine citrate	0
Prestwick	Chenodiol	0
Prestwick	Perhexiline maleate	0
Prestwick	Oxybutynin chloride	0
Prestwick	Spiperone	0
Prestwick	Pyrilamine maleate	0
Prestwick	Sulfinpyrazone	0
Prestwick	Dantrolene sodium salt	0
Prestwick	Trazodone hydrochloride	0
Prestwick	Glafenine hydrochloride	0
Prestwick	Pimethixene maleate	0
Prestwick	Pergolide mesylate	0
Prestwick	Acemetacin	0
Prestwick	Benzydamine hydrochloride	0
Prestwick	Fipexide hydrochloride	0
Prestwick	Mifepristone	0
Prestwick	Diperodon hydrochloride	0
Prestwick	Lisinopril	0
Prestwick	Lincomycin hydrochloride	0
Prestwick	Telenzepine dihydrochloride	0
Prestwick	Econazole nitrate	0
Prestwick	Bupivacaine hydrochloride	0
Prestwick	Clemastine fumarate	0
Prestwick	Oxytetracycline dihydrate	0
Prestwick	Pimozide	0
Prestwick	Amodiaquin dihydrochloride dihydrate	0
Prestwick	Mebeverine hydrochloride	0
Prestwick	Ifenprodil tartrate	0
Prestwick	Flunarizine dihydrochloride	0
Prestwick	Trifluoperazine dihydrochloride	0
Prestwick	Enalapril maleate	0
Prestwick	Minocycline hydrochloride	0
Prestwick	Glibenclamide	0
Prestwick	Guanethidine sulfate	0
Prestwick	Quinacrine dihydrochloride dihydrate	0
Prestwick	Clofilium tosylate	0
Prestwick	Fluphenazine dihydrochloride	0
Prestwick	Streptomycin sulfate	0
Prestwick	Alfuzosin hydrochloride	0
Prestwick	Chlorpropamide	0
Prestwick	Phenylpropanolamine hydrochloride	0
Prestwick	Ascorbic acid	0
Prestwick	Methyldopa (L,-)	0
Prestwick	Cefoperazone dihydrate	0
Prestwick	Zoxazolamine	0
Prestwick	Tacrine hydrochloride	0
Prestwick	Bisoprolol fumarate	0
Prestwick	Tremorine dihydrochloride	0
Prestwick	Practolol	0
Prestwick	Zidovudine, AZT	0
Prestwick	Sulfisoxazole	0
Prestwick	Zaprinast	0
Prestwick	Chlormezanone	0
Prestwick	Procainamide hydrochloride	0
Prestwick	N6-methyladenosine	0
Prestwick	Guanfacine hydrochloride	0
Prestwick	Domperidone	0
Prestwick	Furosemide	0
Prestwick	Methapyrilene hydrochloride	0
Prestwick	Desipramine hydrochloride	0
Prestwick	Clorgyline hydrochloride	0
Prestwick	Clenbuterol hydrochloride	0
Prestwick	Maprotiline hydrochloride	0
Prestwick	Thioguanosine	0
Prestwick	Chlorprothixene hydrochloride	0
Prestwick	Ritodrine hydrochloride	0
Prestwick	Clozapine	0
Prestwick	Chlorthalidone	0
Prestwick	Dobutamine hydrochloride	0
Prestwick	Moclobemide	0
Prestwick	Clopamide	0
Prestwick	Hycanthone	0
Prestwick	Adenosine 5'-monophosphate monohydrate	0
Prestwick	Amoxicillin	0
Prestwick	Cephalexin monohydrate	0
Prestwick	Dextromethorphan hydrobromide monohydrate	0
Prestwick	Droperidol	0
Prestwick	Bambuterol hydrochloride	0
Prestwick	Betamethasone	0
Prestwick	Colchicine	0
Prestwick	Metergoline	0
Prestwick	Brinzolamide	0
Prestwick	Ambroxol hydrochloride	0
Prestwick	Benfluorex hydrochloride	1
Prestwick	Bepridil hydrochloride	0
Prestwick	Meloxicam	0
Prestwick	Benzbromarone	0
Prestwick	Ketotifen fumarate	0
Prestwick	Debrisoquin sulfate	0
Prestwick	Amethopterin (R,S)	0
Prestwick	Methylergometrine maleate	0
Prestwick	Methiothepin maleate	0
Prestwick	Clofazimine	1
Prestwick	Nafronyl oxalate	0
Prestwick	Bezafibrate	0
Prestwick	Nefazodone HCl	3
Prestwick	Clebopride maleate	0
Prestwick	Lidoflazine	0
Prestwick	Betaxolol hydrochloride	0
Prestwick	Nicardipine hydrochloride	0
Prestwick	Probucol	0
Prestwick	Mitoxantrone dihydrochloride	0
Prestwick	GBR 12909 dihydrochloride	0
Prestwick	Carbetapentane citrate	0
Prestwick	Dequalinium dichloride	0
Prestwick	Ketoconazole	0
Prestwick	Fusidic acid sodium salt	0
Prestwick	Terbutaline hemisulfate	0
Prestwick	Ketanserin tartrate hydrate	0
Prestwick	Hemicholinium bromide	0
Prestwick	Kanamycin A sulfate	0
Prestwick	Amikacin hydrate	0
Prestwick	Etoposide	0
Prestwick	Clomiphene citrate (Z,E)	0
Prestwick	Oxantel pamoate	0
Prestwick	Prochlorperazine dimaleate	2
Prestwick	Hesperidin	0
Prestwick	Testosterone propionate	0
Prestwick	Haloprogin	0
Prestwick	Thyroxine (L)	0
Prestwick	Idebenone	0
Prestwick	Pepstatin A	0
Prestwick	Morpholinoethylamino-3-benzocyclohepta-(5,6-c)-pyridazine dihydrochloride	0
Prestwick	Adamantamine fumarate	0
Prestwick	Butoconazole nitrate	0
Prestwick	Amiodarone hydrochloride	0
Prestwick	Amphotericin B	0
Prestwick	Androsterone	0
Prestwick	Amifostine	0
Prestwick	Carbarsone	0
Prestwick	Amlodipine	0
Prestwick	Modafinil	0
Prestwick	Bacampicillin hydrochloride	0
Prestwick	Lamivudine	0
Prestwick	Biotin	0
Prestwick	Bisacodyl	0
Prestwick	Erlotinib	0
Prestwick	Suloctidil	0
Prestwick	Zotepine	0
Prestwick	Carisoprodol	0
Prestwick	Cephalosporanic acid, 7-amino	0
Prestwick	Chicago sky blue 6B	0
Prestwick	Buflomedil hydrochloride	0
Prestwick	Dibenzepine hydrochloride	0
Prestwick	Roxatidine Acetate HCl	0
Prestwick	Valacyclovir hydrochloride	0
Prestwick	Cisapride	0
Prestwick	Pefloxacine	0
Prestwick	Corticosterone	0
Prestwick	Cyanocobalamin	0
Prestwick	Cefadroxil	0
Prestwick	Cyclosporin A	0
Prestwick	Digitoxigenin	0
Prestwick	Digoxin	0
Prestwick	Doxorubicin hydrochloride	0
Prestwick	Carbimazole	0
Prestwick	Epiandrosterone	0
Prestwick	Estradiol-17 beta	0
Prestwick	Clobutinol hydrochloride	0
Prestwick	Gabazine bromide	0
Prestwick	Oxcarbazepine	0
Prestwick	Cyclobenzaprine hydrochloride	0
Prestwick	Carteolol hydrochloride	0
Prestwick	Hydrocortisone base	0
Prestwick	Hydroxytacrine maleate (R,S)	0
Prestwick	Pilocarpine nitrate	0
Prestwick	Dicloxacillin sodium salt hydrate	0
Prestwick	Alizapride HCl	0
Prestwick	Stanozolol	0
Prestwick	Calcipotriene	0
Prestwick	Linezolid	0
Prestwick	Mebhydroline 1,5-naphtalenedisulfonate	0
Prestwick	Meclocycline sulfosalicylate	0
Prestwick	Meclozine dihydrochloride	0
Prestwick	Melatonin	0
Prestwick	Butalbital	0
Prestwick	Dinoprost trometamol	0
Prestwick	Tropisetron HCl	0
Prestwick	Cefixime	0
Prestwick	Metrizamide	0
Prestwick	Quetiapine	0
Prestwick	Tosufloxacin hydrochloride	0
Prestwick	Efavirenz	0
Prestwick	Rifapentine	0
Prestwick	Neostigmine bromide	0
Prestwick	Niridazole	0
Prestwick	Ceforanide	0
Prestwick	Vatalanib	0
Prestwick	Itopride	0
Prestwick	Cefotetan	0
Prestwick	Fentiazac	0
Prestwick	Brompheniramine maleate	0
Prestwick	Primaquine diphosphate	0
Prestwick	Progesterone	0
Prestwick	Felodipine	0
Prestwick	Raclopride	0
Prestwick	Closantel	0
Prestwick	Serotonin hydrochloride	1
Prestwick	Cefotiam hydrochloride	0
Prestwick	Rofecoxib	0
Prestwick	Benperidol	0
Prestwick	Cefaclor hydrate	0
Prestwick	Colistin sulfate	0
Prestwick	Daunorubicin hydrochloride	0
Prestwick	Dosulepin hydrochloride	0
Prestwick	Ceftazidime pentahydrate	0
Prestwick	Iobenguane sulfate	0
Prestwick	Metixene hydrochloride	0
Prestwick	Nitrofural	0
Prestwick	Omeprazole	0
Prestwick	Propylthiouracil	0
Prestwick	Terconazole	0
Prestwick	Tiaprofenic acid	0
Prestwick	Vancomycin hydrochloride	1
Prestwick	Artemisinin	1
Prestwick	Propafenone hydrochloride	0
Prestwick	Ethamivan	0
Prestwick	Vigabatrin	0
Prestwick	Biperiden hydrochloride	0
Prestwick	Cetirizine dihydrochloride	0
Prestwick	Etifenin	0
Prestwick	Metaproterenol sulfate, orciprenaline sulfate	0
Prestwick	Sisomicin sulfate	0
Prestwick	Sibutramine HCl	0
Prestwick	Acenocoumarol	1
Prestwick	Bromperidol	0
Prestwick	Cyclizine hydrochloride	0
Prestwick	Fluoxetine hydrochloride	0
Prestwick	Iohexol	0
Prestwick	Norcyclobenzaprine	0
Prestwick	Pyrazinamide	0
Prestwick	Trimethadione	0
Prestwick	Lovastatin	1
Prestwick	Nystatine	0
Prestwick	Budesonide	3
Prestwick	Imipenem	0
Prestwick	Sulfasalazine	0
Prestwick	Lofexidine	0
Prestwick	Thiostrepton	0
Prestwick	Miglitol	0
Prestwick	Tiabendazole	0
Prestwick	Rifampicin	1
Prestwick	Ethionamide	0
Prestwick	Tenoxicam	0
Prestwick	Triflusal	0
Prestwick	Mesoridazine besylate	0
Prestwick	Trolox	0
Prestwick	Pirenperone	0
Prestwick	Isoquinoline, 6,7-dimethoxy-1-methyl-1,2,3,4-tetrahydro, hydrochloride	0
Prestwick	Phenacetin	0
Prestwick	Atovaquone	0
Prestwick	Methoxamine hydrochloride	0
Prestwick	(S)-(-)-Atenolol	0
Prestwick	Piracetam	0
Prestwick	Phenindione	0
Prestwick	Thiocolchicoside	0
Prestwick	Clorsulon	0
Prestwick	Ciclopirox ethanolamine	0
Prestwick	Probenecid	0
Prestwick	Betahistine mesylate	0
Prestwick	Tobramycin	0
Prestwick	Tetramisole hydrochloride	0
Prestwick	Pregnenolone	0
Prestwick	Molsidomine	0
Prestwick	Chloroquine diphosphate	0
Prestwick	Trimetazidine dihydrochloride	0
Prestwick	Parthenolide	0
Prestwick	Hexetidine	0
Prestwick	Selegiline hydrochloride	0
Prestwick	Pentamidine isethionate	0
Prestwick	Tolazamide	0
Prestwick	Nifuroxazide	0
Prestwick	Mirtazapine	0
Prestwick	Dirithromycin	0
Prestwick	Gliclazide	0
Prestwick	DO 897/99	0
Prestwick	Prenylamine lactate	0
Prestwick	Ziprasidone Hydrochloride	3
Prestwick	Mevastatin	3
Prestwick	Pyridostigmine iodide	0
Prestwick	Pentobarbital	0
Prestwick	Atropine sulfate monohydrate	0
Prestwick	Eserine sulfate, physostigmine sulfate	0
Prestwick	Itraconazole	0
Prestwick	Acarbose	0
Prestwick	Entacapone	0
Prestwick	Nicotinamide	0
Prestwick	Tetraca‹ne hydrochloride	0
Prestwick	Mometasone furoate	1
Prestwick	Troglitazone	0
Prestwick	Dacarbazine	0
Prestwick	Tenatoprazole	0
Prestwick	Acetopromazine maleate salt	0
Prestwick	Escitalopram	0
Prestwick	Ropinirole HCl	1
Prestwick	Lacidipine	1
Prestwick	Argatroban	0
Prestwick	Reboxetine mesylate	0
Prestwick	Camylofine chlorhydrate	0
Prestwick	Papaverine hydrochloride	0
Prestwick	Yohimbine hydrochloride	0
Prestwick	Voriconazole	0
Prestwick	Alfacalcidol	0
Prestwick	Cilostazol	3
Prestwick	Galanthamine hydrobromide	0
Prestwick	Azelastine HCl	0
Prestwick	Etretinate	0
Prestwick	Emedastine	0
Prestwick	Etofenamate	0
Prestwick	Zaleplon	0
Prestwick	Diclofenac sodium	0
Prestwick	Exemestane	0
Prestwick	Fomepizole	0
Prestwick	Temozolomide	0
Prestwick	Xylazine	0
Prestwick	Celiprolol HCl	0
Prestwick	Zopiclone	0
Prestwick	Tranilast	0
Prestwick	Tizanidine HCl	0
Prestwick	Zafirlukast	0
Prestwick	Butenafine Hydrochloride	0
Prestwick	Carbadox	0
Prestwick	Rimantadine Hydrochloride	0
Prestwick	Eburnamonine (-)	0
Prestwick	Oxibendazol	0
Prestwick	Ipsapirone	0
Prestwick	Hydroxychloroquine sulfate	0
Prestwick	Loracarbef	0
Prestwick	Fenipentol	0
Prestwick	Diosmin	0
Prestwick	Carbidopa	0
Prestwick	Chrysene-1,4-quinone	0
Prestwick	Demecarium bromide	0
Prestwick	Quipazine dimaleate salt	0
Prestwick	Acipimox	0
Prestwick	Diflorasone Diacetate	0
Prestwick	Acamprosate calcium	0
Prestwick	Mizolastine	0
Prestwick	Amisulpride	0
Prestwick	Pyridoxine hydrochloride	0
Prestwick	Mercaptopurine	0
Prestwick	Cytarabine	0
Prestwick	Racecadotril	0
Prestwick	Folic acid	0
Prestwick	Benazepril HCl	0
Prestwick	Aniracetam	0
Prestwick	Dimethisoquin hydrochloride	0
Prestwick	Alendronate sodium	0
Prestwick	Dipivefrin hydrochloride	0
Prestwick	Thiorphan	0
Prestwick	Tomoxetine hydrochloride	0
Prestwick	Aceclidine Hydrochloride	0
Prestwick	Penciclovir	0
Prestwick	Levetiracetam	0
Prestwick	Dexfenfluramine hydrochloride	0
Prestwick	Etoricoxib	0
Prestwick	Sertindole	0
Prestwick	Sulmazole	0
Prestwick	Gefitinib	0
Prestwick	Flunisolide	0
Prestwick	N-Acetyl-DL-homocysteine Thiolactone	0
Prestwick	Flurandrenolide	1
Prestwick	Oxiconazole Nitrate	1
Prestwick	Rebamipide	0
Prestwick	Nilvadipine	0
Prestwick	Etanidazole	0
Prestwick	Butirosin disulfate salt	0
Prestwick	Glimepiride	0
Prestwick	Picrotoxinin	0
Prestwick	Mepenzolate bromide	0
Prestwick	Benfotiamine	0
Prestwick	Halcinonide	0
Prestwick	Lanatoside C	0
Prestwick	Benzamil hydrochloride	0
Prestwick	Suxibuzone	0
Prestwick	6-Furfurylaminopurine	0
Prestwick	Avermectin B1a	1
Prestwick	Pranlukast	0
Prestwick	Penicillamine	0
Prestwick	Zileuton	0
Prestwick	Loratadine	0
Prestwick	Tetraethylenepentamine pentahydrochloride	0
Prestwick	Nisoldipine	0
Prestwick	Acefylline	0
Prestwick	Acitretin	0
Prestwick	Zonisamide	0
Prestwick	Irsogladine maleate	0
Prestwick	Dydrogesterone	0
Prestwick	Sumatriptan succinate	0
Prestwick	Opipramol dihydrochloride	0
Prestwick	Nalidixic acid sodium salt	0
Prestwick	Oxacillin sodium	0
Prestwick	Beta-Escin	0
Prestwick	Thiamine hydrochloride	0
Prestwick	Tazobactam	0
Prestwick	Ibandronate sodium	0
Prestwick	Warfarin	0
Prestwick	Pranoprofen	1
Prestwick	Secnidazole	1
Prestwick	Pempidine tartrate	0
Prestwick	Clodronate	0
Prestwick	Ibutilide fumarate	0
Prestwick	Thimerosal	0
Prestwick	Tramadol hydrochloride	1
Prestwick	Estropipate	0
Prestwick	Butylscopolammonium (n-) bromide	0
Prestwick	Irinotecan hydrochloride trihydrate	0
Prestwick	Tylosin	0
Prestwick	Citalopram Hydrobromide	0
Prestwick	Promazine hydrochloride	0
Prestwick	Sulfamerazine	0
Prestwick	Venlafaxine	0
Prestwick	Ethotoin	0
Prestwick	3-alpha-Hydroxy-5-beta-androstan-17-one	0
Prestwick	Tetrahydrozoline hydrochloride	0
Prestwick	Hexestrol	0
Prestwick	Cefmetazole sodium salt	0
Prestwick	Trihexyphenidyl-D,L Hydrochloride	0
Prestwick	Succinylsulfathiazole	0
Prestwick	Famprofazone	0
Prestwick	Bromopride	0
Prestwick	Methyl benzethonium chloride	0
Prestwick	Chlorcyclizine hydrochloride	0
Prestwick	Diphenylpyraline hydrochloride	0
Prestwick	Benzethonium chloride	0
Prestwick	Trioxsalen	1
Prestwick	Doxofylline	0
Prestwick	Sulfabenzamide	0
Prestwick	Benzocaine	0
Prestwick	Dipyrone	0
Prestwick	Isosorbide dinitrate	0
Prestwick	Sulfachloropyridazine	0
Prestwick	Pramoxine hydrochloride	0
Prestwick	Finasteride	0
Prestwick	Fluorometholone	0
Prestwick	Cephalothin sodium salt	0
Prestwick	Cefuroxime sodium salt	0
Prestwick	Althiazide	0
Prestwick	Isopyrin hydrochloride	0
Prestwick	Phenethicillin potassium salt	0
Prestwick	Sulfamethoxypyridazine	0
Prestwick	Deferoxamine mesylate	0
Prestwick	Mephentermine hemisulfate	0
Prestwick	Liranaftate	0
Prestwick	Sulfadimethoxine	0
Prestwick	Sulfanilamide	0
Prestwick	Balsalazide Sodium	0
Prestwick	Sulfaquinoxaline sodium salt	0
Prestwick	Streptozotocin	0
Prestwick	Metoprolol-(+,-) (+)-tartrate salt	0
Prestwick	Flumethasone	0
Prestwick	Flecainide acetate	0
Prestwick	Cefazolin sodium salt	0
Prestwick	Atractyloside potassium salt	0
Prestwick	Folinic acid calcium salt	0
Prestwick	Levonordefrin	0
Prestwick	Ebselen	0
Prestwick	Nadide	0
Prestwick	Sulfamethizole	0
Prestwick	Medrysone	0
Prestwick	Flunixin meglumine	0
Prestwick	Spiramycin	0
Prestwick	Glycopyrrolate	0
Prestwick	Aprepitant	0
Prestwick	Monensin sodium salt	0
Prestwick	Isoetharine mesylate salt	0
Prestwick	Mevalonic-D, L acid lactone	0
Prestwick	Terazosin hydrochloride	0
Prestwick	Phenazopyridine hydrochloride	1
Prestwick	Demeclocycline hydrochloride	0
Prestwick	Fenoprofen calcium salt dihydrate	0
Prestwick	Piperacillin sodium salt	0
Prestwick	Diethylstilbestrol	0
Prestwick	Chlorotrianisene	0
Prestwick	Ribostamycin sulfate salt	0
Prestwick	Methacholine chloride	0
Prestwick	Pipenzolate bromide	0
Prestwick	Butamben	0
Prestwick	Sulfapyridine	0
Prestwick	Meclofenoxate hydrochloride	0
Prestwick	Furaltadone hydrochloride	0
Prestwick	Ethoxyquin	1
Prestwick	Tinidazole	0
Prestwick	Guanadrel sulfate	0
Prestwick	Vidarabine	0
Prestwick	Sulfameter	0
Prestwick	Isopropamide iodide	0
Prestwick	Alclometasone dipropionate	0
Prestwick	Leflunomide	0
Prestwick	Norgestrel-(-)-D	0
Prestwick	Fluocinonide	0
Prestwick	Sulfamethazine sodium salt	0
Prestwick	Guaifenesin	0
Prestwick	Alexidine dihydrochloride	0
Prestwick	Proadifen hydrochloride	0
Prestwick	Zomepirac sodium salt	0
Prestwick	Cinoxacin	0
Prestwick	Clobetasol propionate	0
Prestwick	Podophyllotoxin	0
Prestwick	Clofibric acid	0
Prestwick	Bendroflumethiazide	0
Prestwick	Dicumarol	1
Prestwick	Methimazole	0
Prestwick	Merbromin	0
Prestwick	Hexylcaine hydrochloride	0
Prestwick	Drofenine hydrochloride	1
Prestwick	Cycloheximide	0
Prestwick	(R) -Naproxen sodium salt	0
Prestwick	Propidium iodide	0
Prestwick	Cloperastine hydrochloride	0
Prestwick	Eucatropine hydrochloride	0
Prestwick	Isocarboxazid	0
Prestwick	Lithocholic acid	0
Prestwick	Methotrimeprazine maleat salt	0
Prestwick	Dienestrol	0
Prestwick	Pridinol methanesulfonate salt	0
Prestwick	Amrinone	0
Prestwick	Carbinoxamine maleate salt	0
Prestwick	Methazolamide	0
Prestwick	Pyrithyldione	0
Prestwick	Spectinomycin dihydrochloride	0
Prestwick	Piromidic acid	0
Prestwick	Trimipramine maleate salt	0
Prestwick	Chloropyramine hydrochloride	0
Prestwick	Furazolidone	0
Prestwick	Dichlorphenamide	0
Prestwick	Sulconazole nitrate	3
Prestwick	Auranofin	0
Prestwick	Cromolyn disodium salt	0
Prestwick	Bucladesine sodium salt	0
Prestwick	Cefsulodin sodium salt	0
Prestwick	Fosfosal	0
Prestwick	Suprofen	0
Prestwick	Deflazacort	0
Prestwick	Nadolol	0
Prestwick	Moxalactam disodium salt	0
Prestwick	Aminophylline	0
Prestwick	Azlocillin sodium salt	0
Prestwick	Clidinium bromide	0
Prestwick	Sulfamonomethoxine	0
Prestwick	Benzthiazide	0
Prestwick	Trichlormethiazide	0
Prestwick	Oxalamine citrate salt	0
Prestwick	Propantheline bromide	0
Prestwick	Viloxazine hydrochloride	0
Prestwick	Dimethadione	0
Prestwick	Ethaverine hydrochloride	1
Prestwick	Butacaine	0
Prestwick	Cefoxitin sodium salt	0
Prestwick	Ifosfamide	0
Prestwick	Novobiocin sodium salt	0
Prestwick	Tetrahydroxy-1,4-quinone monohydrate	0
Prestwick	Indoprofen	0
Prestwick	Carbenoxolone disodium salt	0
Prestwick	Iocetamic acid	0
Prestwick	Ganciclovir	0
Prestwick	Ethopropazine hydrochloride	0
Prestwick	Olanzapine	0
Prestwick	Trimeprazine tartrate	0
Prestwick	Nafcillin sodium salt monohydrate	0
Prestwick	Procyclidine hydrochloride	0
Prestwick	Amiprilose hydrochloride	0
Prestwick	Ethynylestradiol 3-methyl ether	0
Prestwick	(-) -Levobunolol hydrochloride	0
Prestwick	Iodixanol	0
Prestwick	Clinafloxacin	0
Prestwick	Equilin	0
Prestwick	Paroxetine Hydrochloride	0
Prestwick	Nylidrin	0
Prestwick	Liothyronine	0
Prestwick	Roxithromycin	0
Prestwick	Beclomethasone dipropionate	0
Prestwick	Tolmetin sodium salt dihydrate	0
Prestwick	(+) -Levobunolol hydrochloride	0
Prestwick	Doxazosin mesylate	0
Prestwick	Fluvastatin sodium salt	0
Prestwick	Methylhydantoin-5-(L)	0
Prestwick	Gabapentin	0
Prestwick	Raloxifene hydrochloride	0
Prestwick	Etidronic acid, disodium salt	0
Prestwick	Methylhydantoin-5-(D)	0
Prestwick	Simvastatin	0
Prestwick	Azacytidine-5	0
Prestwick	Paromomycin sulfate	0
Prestwick	Acetaminophen	0
Prestwick	Phthalylsulfathiazole	0
Prestwick	Luteolin	0
Prestwick	Iopamidol	0
Prestwick	Iopromide	0
Prestwick	Theophylline monohydrate	0
Prestwick	Theobromine	0
Prestwick	Reserpine	0
Prestwick	Bicalutamide	0
Prestwick	Scopolamine hydrochloride	0
Prestwick	Ioversol	0
Prestwick	Rabeprazole Sodium salt	0
Prestwick	Carbachol	0
Prestwick	Niacin	0
Prestwick	Bemegride	0
Prestwick	Digoxigenin	0
Prestwick	Meglumine	0
Prestwick	Dolasetron mesilate	0
Prestwick	Clioquinol	0
Prestwick	Oxybenzone	0
Prestwick	Promethazine hydrochloride	0
Prestwick	Diacerein	0
Prestwick	Esmolol hydrochloride	0
Prestwick	Cortisol acetate	0
Prestwick	Flubendazol	0
Prestwick	Felbinac	0
Prestwick	Butylparaben	0
Prestwick	Aminohippuric acid	0
Prestwick	N-Acetyl-L-leucine	0
Prestwick	Pipemidic acid	0
Prestwick	Dioxybenzone	0
Prestwick	Adrenosterone	0
Prestwick	Methylatropine nitrate	0
Prestwick	Hymecromone	0
Prestwick	Abacavir Sulfate	0
Prestwick	Diloxanide furoate	0
Prestwick	Metyrapone	0
Prestwick	Urapidil hydrochloride	0
Prestwick	Fluspirilen	0
Prestwick	S-(+)-ibuprofen	0
Prestwick	Ethynodiol diacetate	0
Prestwick	Nabumetone	0
Prestwick	Nisoxetine hydrochloride	0
Prestwick	(+)-Isoproterenol (+)-bitartrate salt	1
Prestwick	Monobenzone	0
Prestwick	2-Aminobenzenesulfonamide	0
Prestwick	Estrone	0
Prestwick	Lorglumide sodium salt	0
Prestwick	Nitrendipine	0
Prestwick	Flurbiprofen	0
Prestwick	Nimodipine	0
Prestwick	Bacitracin	0
Prestwick	L(-)-vesamicol hydrochloride	0
Prestwick	Nizatidine	0
Prestwick	Thioperamide maleate	0
Prestwick	Xamoterol hemifumarate	0
Prestwick	Rolipram	0
Prestwick	Thonzonium bromide	0
Prestwick	Idazoxan hydrochloride	0
Prestwick	Quinapril HCl	0
Prestwick	Nilutamide	0
Prestwick	Ketorolac tromethamine	0
Prestwick	Protriptyline hydrochloride	0
Prestwick	Propofol	0
Prestwick	S(-)Eticlopride hydrochloride	0
Prestwick	Primidone	0
Prestwick	Flucytosine	0
Prestwick	(-)-MK 801 hydrogen maleate	0
Prestwick	Bephenium hydroxynaphthoate	0
Prestwick	Dehydroisoandosterone 3-acetate	0
Prestwick	Benserazide hydrochloride	0
Prestwick	Iodipamide	0
Prestwick	Allopurinol	0
Prestwick	Pentetic acid	0
Prestwick	Bretylium tosylate	0
Prestwick	Pralidoxime chloride	0
Prestwick	Phenoxybenzamine hydrochloride	0
Prestwick	Salmeterol	1
Prestwick	Altretamine	0
Prestwick	Prazosin hydrochloride	0
Prestwick	Timolol maleate salt	0
Prestwick	(+,-)-Octopamine hydrochloride	0
Prestwick	Stavudine	0
Prestwick	Crotamiton	0
Prestwick	Toremifene	0
Prestwick	(R)-(+)-Atenolol	0
Prestwick	Tyloxapol	0
Prestwick	Florfenicol	0
Prestwick	Megestrol acetate	0
Prestwick	Deoxycorticosterone	0
Prestwick	Urosiol	0
Prestwick	Proparacaine hydrochloride	3
Prestwick	Aminocaproic acid	0
Prestwick	Denatonium benzoate	0
Prestwick	Canrenone	0
Prestwick	Enilconazole	1
Prestwick	Methacycline hydrochloride	0
Prestwick	Floxuridine	0
Prestwick	Sotalol hydrochloride	0
Prestwick	Gestrinone	0
Prestwick	Decamethonium bromide	0
Prestwick	Darifenacin hydrobromide	0
Prestwick	Roxarsone	0
Prestwick	Remoxipride Hydrochloride	0
Prestwick	THIP Hydrochloride	0
Prestwick	Pirlindole mesylate	0
Prestwick	Pronethalol hydrochloride	0
Prestwick	Naftopidil dihydrochloride	0
Prestwick	Tracazolate hydrochloride	1
Prestwick	Zardaverine	0
Prestwick	Memantine Hydrochloride	0
Prestwick	Ozagrel hydrochloride	0
Prestwick	Piribedil hydrochloride	0
Prestwick	Nitrocaramiphen hydrochloride	0
Prestwick	Nandrolone	0
Prestwick	Dimaprit dihydrochloride	0
Prestwick	Oxfendazol	0
Prestwick	Guaiacol	0
Prestwick	Proscillaridin A	0
Prestwick	Pramipexole	0
Prestwick	Norgestimate	0
Prestwick	Chlormadinone acetate	0
Prestwick	Phenylbutazone	0
Prestwick	Gliquidone	0
Prestwick	Pizotifen malate	0
Prestwick	Ribavirin	0
Prestwick	Cyclopenthiazide	0
Prestwick	Fluvoxamine maleate	0
Prestwick	Prothionamide	0
Prestwick	Fluticasone propionate	0
Prestwick	Zuclopenthixol hydrochloride	0
Prestwick	Proguanil hydrochloride	0
Prestwick	Lymecycline	0
Prestwick	Alfadolone acetate	0
Prestwick	Alfaxalone	0
Prestwick	Azapropazone	0
Prestwick	Meptazinol hydrochloride	0
Prestwick	Apramycin	0
Prestwick	Epitiostanol	0
Prestwick	Fursultiamine Hydrochloride	0
Prestwick	Gabexate mesilate	0
Prestwick	Pivampicillin	0
Prestwick	Talampicillin hydrochloride	0
Prestwick	Flucloxacillin sodium	0
Prestwick	Trapidil	0
Prestwick	Deptropine citrate	0
Prestwick	Sertraline	0
Prestwick	Ethamsylate	0
Prestwick	Moxonidine	0
Prestwick	Etilefrine hydrochloride	0
Prestwick	Alprostadil	0
Prestwick	Tribenoside	0
Prestwick	Rimexolone	0
Prestwick	Isradipine	0
Prestwick	Tiletamine hydrochloride	0
Prestwick	Isometheptene mucate	0
Prestwick	Nifurtimox	0
Prestwick	Letrozole	0
Prestwick	Arbutin	0
Prestwick	Tocainide hydrochloride	0
Prestwick	Benzathine benzylpenicillin	0
Prestwick	Risperidone	0
Prestwick	Torsemide	0
Prestwick	Halofantrine hydrochloride	0
Prestwick	Articaine hydrochloride	0
Prestwick	Nomegestrol acetate	0
Prestwick	Pancuronium bromide	0
Prestwick	Molindone hydrochloride	0
Prestwick	Alcuronium chloride	0
Prestwick	Zalcitabine	0
Prestwick	Methyldopate hydrochloride	0
Prestwick	Levocabastine hydrochloride	0
Prestwick	Pyrvinium pamoate	0
Prestwick	Etomidate	0
Prestwick	Tridihexethyl chloride	0
Prestwick	Penbutolol sulfate	0
Prestwick	Prednicarbate	0
Prestwick	Sertaconazole nitrate	0
Prestwick	Repaglinide	0
Prestwick	Piretanide	0
Prestwick	Piperacetazine	0
Prestwick	Oxyphenbutazone	1
Prestwick	Quinethazone	0
Prestwick	Moricizine hydrochloride	0
Prestwick	Iopanoic acid	0
Prestwick	Pivmecillinam hydrochloride	0
Prestwick	Levopropoxyphene napsylate	0
Prestwick	Piperidolate hydrochloride	0
Prestwick	Trifluridine	0
Prestwick	Oxprenolol hydrochloride	0
Prestwick	Ondansetron Hydrochloride	0
Prestwick	Propoxycaine hydrochloride	1
Prestwick	Oxaprozin	0
Prestwick	Phensuximide	0
Prestwick	Ioxaglic acid	0
Prestwick	Naftifine hydrochloride	0
Prestwick	Meprylcaine hydrochloride	0
Prestwick	Milrinone	1
Prestwick	Methantheline bromide	1
Prestwick	Ticarcillin sodium	0
Prestwick	Thiethylperazine dimalate	0
Prestwick	Mesalamine	0
Prestwick	Vorinostat	0
Prestwick	Imidurea	0
Prestwick	Lansoprazole	0
Prestwick	Bethanechol chloride	0
Prestwick	Cyproterone acetate	0
Prestwick	(R)-Propranolol hydrochloride	0
Prestwick	Ciprofibrate	0
Prestwick	Formestane	0
Prestwick	Benzylpenicillin sodium	0
Prestwick	Chlorambucil	0
Prestwick	Methiazole	0
Prestwick	(S)-propranolol hydrochloride	0
Prestwick	(-)-Eseroline fumarate salt	0
Prestwick	Isosorbide mononitrate	0
Prestwick	Levalbuterol hydrochloride	0
Prestwick	Topiramate	0
Prestwick	D-cycloserine	0
Prestwick	2-Chloropyrazine	0
Prestwick	(+,-)-Synephrine	0
Prestwick	(S)-(-)-Cycloserine	1
Prestwick	Homosalate	0
Prestwick	Spaglumic acid	0
Prestwick	Ranolazine	0
Prestwick	Misoprostol	0
Prestwick	Sulfadoxine	0
Prestwick	Cyclopentolate hydrochloride	0
Prestwick	Estriol	0
Prestwick	(-)-Isoproterenol hydrochloride	1
Prestwick	Sarafloxacin	0
Prestwick	Nialamide	0
Prestwick	Toltrazuril	0
Prestwick	Perindopril	0
Prestwick	Fexofenadine HCl	0
Prestwick	4-aminosalicylic acid	0
Prestwick	Clonixin Lysinate	0
Prestwick	Verteporfin	0
Prestwick	Meropenem	0
Prestwick	Ramipril	0
Prestwick	Mephenytoin	0
Prestwick	Rifabutin	0
Prestwick	Parbendazole	0
Prestwick	Mecamylamine hydrochloride	0
Prestwick	Procarbazine hydrochloride	0
Prestwick	Viomycin sulfate	0
Prestwick	Saquinavir mesylate	1
Prestwick	Ronidazole	0
Prestwick	Dorzolamide hydrochloride	0
Prestwick	Azaperone	0
Prestwick	Cefepime hydrochloride	0
Prestwick	Clocortolone pivalate	0
Prestwick	Nadifloxacin	0
Prestwick	Buspirone hydrochloride	0
Prestwick	Anastrozole	0
Prestwick	Doxycycline hydrochloride	0
Prestwick	Sulbactam	0
Prestwick	Fleroxacin	0
Prestwick	Clavulanate potassium salt	0
Prestwick	Valproic acid	0
Prestwick	Mepivacaine hydrochloride	0
Prestwick	Rifaximin	3
Prestwick	Estradiol Valerate	0
Prestwick	Acetylcysteine	0
Prestwick	Melengestrol acetate	0
Prestwick	Bromhexine hydrochloride	0
Prestwick	Anethole-trithione	0
Prestwick	Amcinonide	0
Prestwick	Caffeine	1
Prestwick	Carvedilol	0
Prestwick	Methenamine	0
Prestwick	Phentermine hydrochloride	0
Prestwick	Diclazuril	0
Prestwick	Famciclovir	0
Prestwick	Dopamine hydrochloride	1
Prestwick	Cefdinir	0
Prestwick	Carprofen	0
Prestwick	Celecoxib	0
Prestwick	Candesartan	0
Prestwick	Fludarabine	0
Prestwick	Cladribine	0
Prestwick	Vardenafil	0
Prestwick	Fluconazole	0
Prestwick	5-fluorouracil	0
Prestwick	Mesna	0
Prestwick	Mitotane	0
Prestwick	Ambrisentan	0
Prestwick	Triclosan	0
Prestwick	Enoxacin	0
Prestwick	Olopatadine hydrochloride	0
Prestwick	Granisetron	0
Prestwick	Anthralin	0
Prestwick	Lamotrigine	0
Prestwick	Clofibrate	0
Prestwick	Cyclophosphamide	0
Prestwick	Aripiprazole	0
Prestwick	Ethinylestradiol	0
Prestwick	Fluocinolone acetonide	0
Prestwick	Sparfloxacin	0
Prestwick	Desloratadine	0
Prestwick	Clarithromycin	0
Prestwick	Tripelennamine hydrochloride	0
Prestwick	Tulobuterol	0
Prestwick	Topotecan	0
Prestwick	Atorvastatin	0
Prestwick	Azithromycin	0
Prestwick	Ibudilast	0
Prestwick	Losartan	0
Prestwick	Benztropine mesylate	0
Prestwick	Vecuronium bromide	0
Prestwick	Telmisartan	0
Prestwick	Nalmefene hydrochloride	0
Prestwick	Bifonazole	3
Prestwick	Gatifloxacin	0
Prestwick	Bosentan	0
Prestwick	Gemcitabine	0
Prestwick	Olmesartan	0
Prestwick	Racepinephrine HCl	0
Prestwick	Montelukast	0
Prestwick	Docetaxel	0
Prestwick	Cilnidipine	0
Prestwick	Imiquimod	0
Prestwick	Fosinopril	0
Prestwick	Imatinib	0
Prestwick	Moxifloxacin	0
Prestwick	Formoterol fumarate	0
Prestwick	Rufloxacin	0
Prestwick	Pravastatin	3
Prestwick	Rosiglitazone Hydrochloride	0
Prestwick	Rivastigmine	0
Prestwick	Sildenafil	0
Prestwick	Acetylsalicylic acid	0
Prestwick	Hexachlorophene	3
Tocrisreen	NMDA	0
Tocrisreen	S-Sulfo-L-cysteine sodium salt	3
Tocrisreen	(RS)-AMPA	0
Tocrisreen	ZAPA sulphate	0
Tocrisreen	cis-ACPD	0
Tocrisreen	L-Quisqualic acid	0
Tocrisreen	DNQX	0
Tocrisreen	Homoquinolinic acid	0
Tocrisreen	L-Cysteinesulfinic acid	0
Tocrisreen	Kainic acid	0
Tocrisreen	Kynurenic acid	3
Tocrisreen	Quinolinic acid	0
Tocrisreen	Guvacine hydrochloride	0
Tocrisreen	Isoguvacine hydrochloride	0
Tocrisreen	7-Chlorokynurenic acid	0
Tocrisreen	2-Hydroxysaclofen	0
Tocrisreen	Saclofen	0
Tocrisreen	(S)-AMPA	0
Tocrisreen	(R)-(+)-HA-966	0
Tocrisreen	(S)-(-)-HA-966	0
Tocrisreen	5,7-Dichlorokynurenic acid	1
Tocrisreen	(RS)-4-Carboxy-3-hydroxyphenylglycine	0
Tocrisreen	(RS)-(Tetrazol-5-yl)glycine	0
Tocrisreen	(S)-4-Carboxy-3-hydroxyphenylglycine	0
Tocrisreen	(R)-3-Carboxy-4-hydroxyphenylglycine	0
Tocrisreen	(S)-3-Carboxy-4-hydroxyphenylglycine	0
Tocrisreen	(RS)-3,5-DHPG	1
Tocrisreen	nor-Binaltorphimine dihydrochloride	0
Tocrisreen	2-BFI hydrochloride	0
Tocrisreen	1-Acetyl-4-methylpiperazine hydrochloride	0
Tocrisreen	4-Acetyl-1,1-dimethylpiperazinium iodide	0
Tocrisreen	N-Acetyltryptamine	0
Tocrisreen	(ñ)-1-(1,2-Diphenylethyl)piperidine maleate	0
Tocrisreen	NBQX	0
Tocrisreen	A-7 hydrochloride	0
Tocrisreen	Arecaidine but-2-ynyl ester tosylate	0
Tocrisreen	Arecaidine propargyl ester tosylate	0
Tocrisreen	N-[2-(Acetoxy)ethyl]-3-pyridinecarboxamide	0
Tocrisreen	3-Methyl-GABA	0
Tocrisreen	(RS)-Atenolol	0
Tocrisreen	Spaglumic acid	0
Tocrisreen	S-(-)-Atenolol	0
Tocrisreen	N-Acetylglycyl-D-glutamic acid	0
Tocrisreen	?-CCB	0
Tocrisreen	MDL 73005EF hydrochloride	0
Tocrisreen	MDL 72832 hydrochloride	0
Tocrisreen	Ro 20-1724	0
Tocrisreen	YS-035 hydrochloride	0
Tocrisreen	GBR 13069 dihydrochloride	0
Tocrisreen	GBR 12909 dihydrochloride	0
Tocrisreen	Benzoquinonium dibromide	0
Tocrisreen	UK 14,304	0
Tocrisreen	L-693,403 maleate	0
Tocrisreen	Bromocriptine mesylate	0
Tocrisreen	SC-10	0
Tocrisreen	ML 9 hydrochloride	0
Tocrisreen	MY-5445	0
Tocrisreen	SC-9	0
Tocrisreen	Etazolate hydrochloride	0
Tocrisreen	DPCPX	0
Tocrisreen	m-Chlorophenylbiguanide hydrochloride	0
Tocrisreen	4-Chlorophenylguanidine hydrochloride	0
Tocrisreen	6-Chloromelatonin	0
Tocrisreen	Calpeptin	0
Tocrisreen	Carbetapentane citrate	0
Tocrisreen	(S)-(-)-Carbidopa	0
Tocrisreen	Chlormezanone	0
Tocrisreen	Clomipramine hydrochloride	0
Tocrisreen	5-Carboxamidotryptamine maleate	0
Tocrisreen	Cinanserin hydrochloride	1
Tocrisreen	Capsazepine	0
Tocrisreen	Nitrocaramiphen hydrochloride	0
Tocrisreen	Dihydroergocristine mesylate	0
Tocrisreen	Dihydroergotamine mesylate	0
Tocrisreen	Flurofamide	0
Tocrisreen	Dilazep dihydrochloride	1
Tocrisreen	4-DAMP	0
Tocrisreen	OR-486	0
Tocrisreen	Alrestatin	0
Tocrisreen	1,3-Dipropyl-8-phenylxanthine	0
Tocrisreen	(ñ)-U-50488 hydrochloride	0
Tocrisreen	(-)-U-50488 hydrochloride	0
Tocrisreen	U-54494A hydrochloride	0
Tocrisreen	Diphenyleneiodonium chloride	0
Tocrisreen	Dimaprit dihydrochloride	0
Tocrisreen	Dantrolene, sodium salt	0
Tocrisreen	BD 1008 dihydrobromide	0
Tocrisreen	SKF 91488 dihydrochloride	0
Tocrisreen	GBR 12783 dihydrochloride	0
Tocrisreen	GBR 12935 dihydrochloride	0
Tocrisreen	Dobutamine hydrochloride	0
Tocrisreen	EBPC	0
Tocrisreen	Flunarizine dihydrochloride	0
Tocrisreen	8-Hydroxy-DPAT hydrobromide	0
Tocrisreen	HEAT hydrochloride	0
Tocrisreen	MR 16728 hydrochloride	0
Tocrisreen	trans-4-Hydroxycrotonic acid	0
Tocrisreen	Fasudil hydrochloride	0
Tocrisreen	C-1	0
Tocrisreen	IPAG	0
Tocrisreen	Ifenprodil hemitartrate	0
Tocrisreen	MMPX	0
Tocrisreen	NAN-190 hydrobromide	0
Tocrisreen	FG 7142	0
Tocrisreen	BP 554 maleate	0
Tocrisreen	à-Methyl-5-hydroxytryptamine maleate	0
Tocrisreen	2-Methyl-5-hydroxytryptamine hydrochloride	0
Tocrisreen	N-Methylquipazine dimaleate	0
Tocrisreen	Metaphit	0
Tocrisreen	(R)-(-)- à-Methylhistamine dihydrobromide	0
Tocrisreen	PCA 4248	0
Tocrisreen	(S)-(+)-a-Methylhistamine dihydrobromide	0
Tocrisreen	N à-Methylhistamine dihydrochloride	0
Tocrisreen	Methyl 2,5-dihydroxycinnamate	0
Tocrisreen	3-MPPI	0
Tocrisreen	Methiothepin maleate	0
Tocrisreen	Minoxidil	0
Tocrisreen	L-(-)- à-Methyldopa	0
Tocrisreen	5-Methylfurmethiodide	0
Tocrisreen	PRE-084 hydrochloride	0
Tocrisreen	Metergoline	0
Tocrisreen	NPPB	0
Tocrisreen	Naftopidil hydrochloride	0
Tocrisreen	Naloxone hydrochloride	0
Tocrisreen	Nimodipine	0
Tocrisreen	Nitrendipine	0
Tocrisreen	7-Nitroindazole	0
Tocrisreen	Nicergoline	0
Tocrisreen	GW 583340 dihydrochloride	0
Tocrisreen	(ñ)-Palmitoylcarnitine chloride	0
Tocrisreen	Parthenolide	0
Tocrisreen	4-PPBP maleate	0
Tocrisreen	Prazosin hydrochloride	0
Tocrisreen	Propranolol hydrochloride	0
Tocrisreen	2-PMDQ	0
Tocrisreen	Quipazine dimaleate	0
Tocrisreen	Rosmarinic acid	0
Tocrisreen	Spiroxatrine	0
Tocrisreen	TPCA-1	0
Tocrisreen	Salsolinol-1-carboxylic acid	1
Tocrisreen	MDL 72222	0
Tocrisreen	Tropanyl-3,5-dimethylbenzoate	0
Tocrisreen	Thioperamide	0
Tocrisreen	HTMT dimaleate	0
Tocrisreen	(S)-Timolol maleate	0
Tocrisreen	(ñ)-Vesamicol hydrochloride	0
Tocrisreen	FGIN-1-27	0
Tocrisreen	FGIN-1-43	0
Tocrisreen	Mepyramine maleate	0
Tocrisreen	NU 7026	0
Tocrisreen	trans-Triprolidine hydrochloride	0
Tocrisreen	L-NAME hydrochloride	0
Tocrisreen	Amthamine dihydrobromide	0
Tocrisreen	PK 11195	0
Tocrisreen	AH 6809	0
Tocrisreen	NPC 15199	0
Tocrisreen	(+)-AJ 76 hydrochloride	0
Tocrisreen	2-Phenylmelatonin	0
Tocrisreen	L-690,330	0
Tocrisreen	Diltiazem hydrochloride	0
Tocrisreen	Dipyridamole	0
Tocrisreen	Ipratropium bromide	0
Tocrisreen	Pilocarpine hydrochloride	0
Tocrisreen	Retinoic acid	0
Tocrisreen	BRL 52537 hydrochloride	0
Tocrisreen	3'-Fluorobenzylspiperone maleate	0
Tocrisreen	BTCP maleate	0
Tocrisreen	Anpirtoline hydrochloride	1
Tocrisreen	L-701,252	0
Tocrisreen	7-Hydroxy-DPAT hydrobromide	0
Tocrisreen	Cyclothiazide	0
Tocrisreen	7-Hydroxy-PIPAT maleate	0
Tocrisreen	Tetrindole mesylate	0
Tocrisreen	Pirlindole mesylate	0
Tocrisreen	BU 224 hydrochloride	0
Tocrisreen	BU 239 hydrochloride	0
Tocrisreen	Pyrrolidinedithiocarbamate ammonium	0
Tocrisreen	RS 23597-190 hydrochloride	0
Tocrisreen	Imetit dihydrobromide	0
Tocrisreen	4-Phenyl-1,2,3,4-tetrahydroisoquinoline hydrochloride	0
Tocrisreen	Sulfisoxazole	0
Tocrisreen	3-Bromo-7-nitroindazole	0
Tocrisreen	2-[1-(4-Piperonyl)piperazinyl]benzothiazole	3
Tocrisreen	2-Iodomelatonin	0
Tocrisreen	Naltrindole hydrochloride	2
Tocrisreen	GF 109203X	0
Tocrisreen	L-689,560	0
Tocrisreen	DPPE fumarate	0
Tocrisreen	Ceramide	0
Tocrisreen	4-IBP	0
Tocrisreen	PG-9 maleate	0
Tocrisreen	SM-21 maleate	0
Tocrisreen	Clobenpropit dihydrobromide	3
Tocrisreen	N-Benzylnaltrindole hydrochloride	1
Tocrisreen	Vinpocetine	0
Tocrisreen	AM580	0
Tocrisreen	TTNPB	0
Tocrisreen	N-[2-(Piperidinylamino)ethyl]-4-iodobenzamide	0
Tocrisreen	SNC 80	0
Tocrisreen	Bifemelane hydrochloride	0
Tocrisreen	Riluzole hydrochloride	0
Tocrisreen	Memantine hydrochloride	0
Tocrisreen	(+)-UH 232 maleate	0
Tocrisreen	ICI-199,441 hydrochloride	0
Tocrisreen	Iodophenpropit dihydrobromide	1
Tocrisreen	NCS-382	0
Tocrisreen	L-694,247	0
Tocrisreen	2-CMDO	0
Tocrisreen	N-MPPP Hydrochloride	1
Tocrisreen	Ketotifen fumarate	0
Tocrisreen	SB 203186 hydrochloride	0
Tocrisreen	MCI-186	0
Tocrisreen	Aminoguanidine hydrochloride	0
Tocrisreen	3-Aminobenzamide	0
Tocrisreen	Rilmenidine hemifumarate	0
Tocrisreen	Antazoline hydrochloride	0
Tocrisreen	Efaroxan hydrochloride	0
Tocrisreen	Idazoxan hydrochloride	0
Tocrisreen	7-NINA	3
Tocrisreen	(S)-3,5-DHPG	0
Tocrisreen	THIP hydrochloride	0
Tocrisreen	ICI-118,551 hydrochloride	0
Tocrisreen	Clofibric acid	0
Tocrisreen	Tiotidine	0
Tocrisreen	Pronethalol hydrochloride	0
Tocrisreen	Primidone	0
Tocrisreen	ICI-162,846	0
Tocrisreen	(S)-(-)-Propranolol hydrochloride	0
Tocrisreen	(R)-(+)-Propranolol hydrochloride	0
Tocrisreen	ICI-185,282	2
Tocrisreen	ICI 192,605	0
Tocrisreen	DHBP dibromide	0
Tocrisreen	DTG	0
Tocrisreen	Oxotremorine sesquifumarate	0
Tocrisreen	Statil	0
Tocrisreen	MTPG	0
Tocrisreen	GR 46611	0
Tocrisreen	Aniracetam	0
Tocrisreen	L-732,138	0
Tocrisreen	Felbamate	0
Tocrisreen	MDL 11,939	0
Tocrisreen	AMT hydrochloride	0
Tocrisreen	AM 92016 hydrochloride	0
Tocrisreen	Luzindole	0
Tocrisreen	Oleamide	0
Tocrisreen	Palmitoylethanolamide	0
Tocrisreen	ODQ	3
Tocrisreen	Chlormethiazole hydrochloride	0
Tocrisreen	ZM 226600	0
Tocrisreen	BD 1063 dihydrochloride	1
Tocrisreen	Dihydrexidine hydrochloride	0
Tocrisreen	Guanabenz acetate	0
Tocrisreen	Cirazoline hydrochloride	0
Tocrisreen	RS 45041-190 hydrochloride	0
Tocrisreen	Amiloride hydrochloride	0
Tocrisreen	Rauwolscine hydrochloride	0
Tocrisreen	Naltriben mesylate	0
Tocrisreen	(RS)-(ñ)-Sulpiride	0
Tocrisreen	(S)-(-)-Sulpiride	0
Tocrisreen	GR 135531	0
Tocrisreen	S-Isopropylisothiourea hydrobromide	0
Tocrisreen	BNTX maleate	0
Tocrisreen	Rolipram	0
Tocrisreen	Betaxolol hydrochloride	0
Tocrisreen	L-701,324	0
Tocrisreen	Tropicamide	0
Tocrisreen	Glibenclamide	0
Tocrisreen	RU 24969 hemisuccinate	0
Tocrisreen	(ñ)-Bisoprolol hemifumarate	0
Tocrisreen	Cilostamide	1
Tocrisreen	Remoxipride hydrochloride	1
Tocrisreen	3-CPMT	0
Tocrisreen	3 à-Bis-(4-fluorophenyl) methoxytropane hydrochloride	0
Tocrisreen	TRIM	0
Tocrisreen	SKF 38393 hydrobromide	0
Tocrisreen	(+)-MK 801 maleate	0
Tocrisreen	SCH 23390 hydrochloride	0
Tocrisreen	?-Funaltrexamine hydrochloride	0
Tocrisreen	Fluoxetine hydrochloride	0
Tocrisreen	ARC 239 dihydrochloride	0
Tocrisreen	ICI 215,001 hydrochloride	0
Tocrisreen	ZD 7114 hydrochloride	0
Tocrisreen	Immepip dihydrobromide	0
Tocrisreen	MM 77 dihydrochloride	0
Tocrisreen	Olvanil	0
Tocrisreen	Maprotiline hydrochloride	0
Tocrisreen	Pimozide	0
Tocrisreen	WB 4101 hydrochloride	0
Tocrisreen	Zaprinast	0
Tocrisreen	BRL 37344, sodium salt	0
Tocrisreen	Xamoterol hemifumarate	0
Tocrisreen	Sotalol hydrochloride	0
Tocrisreen	(-)-MK 801 maleate	0
Tocrisreen	BD 1047 dihydrobromide	0
Tocrisreen	Spermidine trihydrochloride	1
Tocrisreen	SYM 2206	0
Tocrisreen	9-AC	0
Tocrisreen	Diazoxide	0
Tocrisreen	1-Phenylbiguanide hydrochloride	0
Tocrisreen	RS 17053 hydrochloride	0
Tocrisreen	Imiloxan hydrochloride	0
Tocrisreen	RS 79948 hydrochloride	0
Tocrisreen	RS 56812 hydrochloride	0
Tocrisreen	RS 67333 hydrochloride	0
Tocrisreen	RS 67506 hydrochloride	0
Tocrisreen	RS 39604 hydrochloride	0
Tocrisreen	Isamoltane hemifumarate	0
Tocrisreen	Spiperone hydrochloride	0
Tocrisreen	Mianserin hydrochloride	0
Tocrisreen	AH 11110 hydrochloride	0
Tocrisreen	Tamoxifen citrate	0
Tocrisreen	ZD 7288	0
Tocrisreen	L-745,870 trihydrochloride	0
Tocrisreen	L-741,742 hydrochloride	0
Tocrisreen	BMY 7378 dihydrochloride	0
Tocrisreen	N-Desmethylclozapine	0
Tocrisreen	QX 314 bromide	0
Tocrisreen	RS 16566 dihydrochloride	0
Tocrisreen	LY 225910	0
Tocrisreen	Nisoxetine hydrochloride	0
Tocrisreen	PHCCC	0
Tocrisreen	CPCCOEt	0
Tocrisreen	Methyllycaconitine citrate	0
Tocrisreen	Piribedil	0
Tocrisreen	CP 93129 dihydrochloride	0
Tocrisreen	Fluvoxamine maleate	0
Tocrisreen	4-P-PDOT	0
Tocrisreen	8-M-PDOT	0
Tocrisreen	ZM 241385	0
Tocrisreen	1-EBIO	0
Tocrisreen	N-Methyllidocaine iodide	0
Tocrisreen	QX 222	0
Tocrisreen	NBQX disodium salt	0
Tocrisreen	Zardaverine	0
Tocrisreen	ICI 182,780	0
Tocrisreen	1-BCP	0
Tocrisreen	CHPG	0
Tocrisreen	RS 102221 hydrochloride	0
Tocrisreen	A 61603 hydrobromide	0
Tocrisreen	WIN 64338 hydrochloride	0
Tocrisreen	BW 723C86 hydrochloride	0
Tocrisreen	(S)-(-)-Pindolol	0
Tocrisreen	(-)-Quinpirole hydrochloride	0
Tocrisreen	IB-MECA	0
Tocrisreen	Zolantidine dimaleate	0
Tocrisreen	AGN 192403 hydrochloride	0
Tocrisreen	(RS)-AMPA hydrobromide	0
Tocrisreen	Nifedipine	0
Tocrisreen	Ouabain	0
Tocrisreen	(+)-SK&F 10047 hydrochloride	0
Tocrisreen	SKF 89976A hydrochloride	0
Tocrisreen	CFM-2	0
Tocrisreen	CGP 54626 hydrochloride	0
Tocrisreen	8-Bromo-cGMP, sodium salt	0
Tocrisreen	BU 226 hydrochloride	0
Tocrisreen	Pirfenidone	0
Tocrisreen	Taxol	0
Tocrisreen	Tranilast	0
Tocrisreen	Forskolin	0
Tocrisreen	Cyclosporin A	0
Tocrisreen	Procaterol hydrochloride	0
Tocrisreen	2-Cl-IB-MECA	0
Tocrisreen	AF-DX 116	0
Tocrisreen	ATPA	0
Tocrisreen	GR 103691	0
Tocrisreen	Genistein	0
Tocrisreen	CGP 37157	0
Tocrisreen	AM 281	0
Tocrisreen	AM 404	0
Tocrisreen	AM 251	0
Tocrisreen	AM 630	0
Tocrisreen	Telenzepine dihydrochloride	0
Tocrisreen	(S)-(+)-Niguldipine hydrochloride	0
Tocrisreen	(R)-(-)-Niguldipine hydrochloride	0
Tocrisreen	Dexamethasone	0
Tocrisreen	BRL 54443	0
Tocrisreen	LY 294002 hydrochloride	0
Tocrisreen	KU14R	0
Tocrisreen	Harmane	0
Tocrisreen	BRL 44408 maleate	0
Tocrisreen	CGP 12177 hydrochloride	0
Tocrisreen	L-NIL hydrochloride	0
Tocrisreen	8-Bromo-cAMP, sodium salt	0
Tocrisreen	Dibutyryl-cAMP, sodium salt	0
Tocrisreen	L-733,060 hydrochloride	0
Tocrisreen	SKF 96365 hydrochloride	0
Tocrisreen	Siguazodan	0
Tocrisreen	SB 203580	0
Tocrisreen	SC 19220	0
Tocrisreen	BRL 15572 hydrochloride	0
Tocrisreen	FR 139317	0
Tocrisreen	ZD 7155 hydrochloride	0
Tocrisreen	MPEP hydrochloride	0
Tocrisreen	PD 98059	0
Tocrisreen	SIB 1893	0
Tocrisreen	SIB 1757	0
Tocrisreen	MRS 1220	0
Tocrisreen	DH 97	0
Tocrisreen	IDRA 21	0
Tocrisreen	DL-TBOA	0
Tocrisreen	2-APB	0
Tocrisreen	Etoposide	0
Tocrisreen	Apigenin	0
Tocrisreen	Nocodazole	0
Tocrisreen	Brefeldin A	0
Tocrisreen	BHQ	0
Tocrisreen	CCMQ	0
Tocrisreen	SB 216641 hydrochloride	0
Tocrisreen	(+)-PD 128907 hydrochloride	0
Tocrisreen	KB-R7943 mesylate	0
Tocrisreen	CGP 55845	0
Tocrisreen	CY 208-243	0
Tocrisreen	SDZ 220-581	0
Tocrisreen	SDZ 220-040	0
Tocrisreen	SDZ SER 082 fumarate	0
Tocrisreen	Vinblastine sulfate	0
Tocrisreen	1-Deoxymannojirimycin hydrochloride	0
Tocrisreen	SR 95531 hydrobromide	0
Tocrisreen	GR 144053 trihydrochloride	0
Tocrisreen	SB 202190	0
Tocrisreen	Pifithrin- à hydrobromide	0
Tocrisreen	GR 159897	0
Tocrisreen	GNTI dihydrochloride	0
Tocrisreen	Olomoucine	0
Tocrisreen	Loreclezole hydrochloride	0
Tocrisreen	CI 966 hydrochloride	0
Tocrisreen	(S)-3,4-DCPG	0
Tocrisreen	BW-B 70C	0
Tocrisreen	Monastrol	0
Tocrisreen	Ciglitazone	0
Tocrisreen	Dexrazoxane hydrochloride	0
Tocrisreen	WY 14643	0
Tocrisreen	CP 94253 hydrochloride	0
Tocrisreen	ZM 336372	0
Tocrisreen	GR 113808	0
Tocrisreen	RX 821002 hydrochloride	0
Tocrisreen	RS 100329 hydrochloride	0
Tocrisreen	L-655,708	0
Tocrisreen	Flumazenil	0
Tocrisreen	CH 223191	0
Tocrisreen	UB 165 fumarate	0
Tocrisreen	(R)-(-)-Rolipram	0
Tocrisreen	(S)-(+)-Rolipram	0
Tocrisreen	MG 624	0
Tocrisreen	U 99194 maleate	0
Tocrisreen	PD 123319 ditrifluoroacetate	0
Tocrisreen	PD 81723	0
Tocrisreen	ZM 449829	0
Tocrisreen	ZM 39923 hydrochloride	0
Tocrisreen	SB 200646 hydrochloride	0
Tocrisreen	SB 228357	0
Tocrisreen	SB 218795	0
Tocrisreen	SB 221284	0
Tocrisreen	PMPA (NAALADase inhibitor)	0
Tocrisreen	GW 5074	0
Tocrisreen	L-152,804	0
Tocrisreen	BML-190	0
Tocrisreen	MRS 1334	0
Tocrisreen	SB 222200	0
Tocrisreen	(RS)-3,4-DCPG	0
Tocrisreen	(R)-3,4-DCPG	0
Tocrisreen	Fenretinide	0
Tocrisreen	PP 1	0
Tocrisreen	Kenpaullone	0
Tocrisreen	CP 339818 hydrochloride	0
Tocrisreen	SCH 202676 hydrobromide	0
Tocrisreen	NU 1025	0
Tocrisreen	SB 203580 hydrochloride	0
Tocrisreen	FPL 64176	0
Tocrisreen	(-)-Terreic acid	0
Tocrisreen	PP 2	0
Tocrisreen	SDM25N hydrochloride	0
Tocrisreen	Scopolamine hydrobromide	0
Tocrisreen	1400W dihydrochloride	0
Tocrisreen	Daidzein	0
Tocrisreen	Resveratrol	0
Tocrisreen	Naloxone benzoylhydrazone	0
Tocrisreen	DCEBIO	0
Tocrisreen	(S)-(+)-Dimethindene maleate	0
Tocrisreen	PPT	0
Tocrisreen	DuP 697	0
Tocrisreen	SQ 22536	0
Tocrisreen	D609	0
Tocrisreen	BMY 14802 hydrochloride	0
Tocrisreen	BMS 182874 hydrochloride	0
Tocrisreen	BMY 45778	0
Tocrisreen	SKF 81297 hydrobromide	0
Tocrisreen	Formoterol hemifumarate	0
Tocrisreen	Clemastine fumarate	0
Tocrisreen	GYKI 52466 hydrochloride	0
Tocrisreen	SU 4312	0
Tocrisreen	PACOCF3	0
Tocrisreen	Linomide	0
Tocrisreen	Flecainide acetate	0
Tocrisreen	Etomidate	0
Tocrisreen	Suramin hexasodium salt	0
Tocrisreen	GR 127935 hydrochloride	0
Tocrisreen	Mifepristone	0
Tocrisreen	FIT	0
Tocrisreen	Oleylethanolamide	0
Tocrisreen	CGP 78608	0
Tocrisreen	SP 600125	0
Tocrisreen	Rimcazole dihydrochloride	0
Tocrisreen	Mycophenolic acid	0
Tocrisreen	Terazosin hydrochloride	0
Tocrisreen	FR 122047 hydrochloride	0
Tocrisreen	GW 9662	0
Tocrisreen	TMS	0
Tocrisreen	Ozagrel hydrochloride	0
Tocrisreen	SR 59230A hydrochloride	0
Tocrisreen	SB 205384	0
Tocrisreen	CGP 7930	0
Tocrisreen	CGP 13501	0
Tocrisreen	SDZ 21009	0
Tocrisreen	5-Iodo-A-85380 dihydrochloride	0
Tocrisreen	LY 288513	0
Tocrisreen	Mevastatin	2
Tocrisreen	Eletriptan hydrobromide	0
Tocrisreen	Lovastatin	0
Tocrisreen	Icilin	0
Tocrisreen	DCPIB	0
Tocrisreen	Splitomicin	0
Tocrisreen	(ñ)-Bay K 8644	0
Tocrisreen	(S)-(-)-Bay K 8644	0
Tocrisreen	NSC 95397	0
Tocrisreen	Cantharidin	0
Tocrisreen	CD 437	0
Tocrisreen	SC 560	0
Tocrisreen	Licarbazepine	0
Tocrisreen	Piceatannol	0
Tocrisreen	Tracazolate hydrochloride	0
Tocrisreen	HEMADO	0
Tocrisreen	Purvalanol A	0
Tocrisreen	Purvalanol B	0
Tocrisreen	SKF 83566 hydrobromide	0
Tocrisreen	Indatraline hydrochloride	0
Tocrisreen	NBI 27914 hydrochloride	0
Tocrisreen	Ro 25-6981 maleate	0
Tocrisreen	SB 269970 hydrochloride	0
Tocrisreen	SB 431542	0
Tocrisreen	SB 366791	0
Tocrisreen	SB 216763	0
Tocrisreen	SB 415286	0
Tocrisreen	Streptozocin	0
Tocrisreen	Remacemide hydrochloride	0
Tocrisreen	DFB	0
Tocrisreen	IEM 1460	0
Tocrisreen	U 18666A	0
Tocrisreen	AY 9944	0
Tocrisreen	OLDA	0
Tocrisreen	D-64131	0
Tocrisreen	Lonidamine	0
Tocrisreen	Ginkgolide B	0
Tocrisreen	GR 125487 sulfamate	0
Tocrisreen	Fenoldopam hydrochloride	0
Tocrisreen	Salmeterol	0
Tocrisreen	SB 206553 hydrochloride	0
Tocrisreen	SKF 77434 hydrobromide	0
[truncated: 4,482 more rows]
